# Supplementary material for: Mechanism of mammalian transcriptional repression by noncoding RNA
Source: Nat Struct Mol Biol. 2025 Jan 6;32(4):607–12. doi: 10.1038/s41594-024-01448-7 (PMC11996674; doi:10.1038/s41594-024-01448-7)
Supplement: Supplementary file 3 — Supplementary table containing the oligonucleotide sequences used in this study. [file 41594_2024_1448_MOESM3_ESM.xlsx]

## Sheet: Sheet1
Name	Sequence 5’-3’	Description	Company
gBlocks
Alu-FL PolyA10	gaattctaatacgactcactataGGCCGGGCGCGGTGGCTCACGCCTGTAATCCCAGCACTTTGGGAGGCCGAGGCGGGCGGATCACAAGGTCAGGAGATCGAGACCATCCTGGCTAACACAGTGAAACCCCGTCTCTACTAAAAATACAAAAAATTAGCCGGGAGTGGTGTCGGGCGCCTGTAGTCCCAGCTACTCGTGAGGCTGAGGCAGGAGAATGGCGTGAACCCGGGAGGTGGAGCTTGCAGCGAGCCGAGATCGCGCCACTGCACTCCAGCCTGGGTGACAGAGCGAGACTCTGTCTCAAAAAAAAAAGCCGGccatgg	Region corresponding to Alu-FL PolyA10 is highlighted in blue	IDT
Hammerhead Alu-RA PolyA10	gaattctaatacgactcactataGGCTCCCGGCTACTGATGAGTCCGTGAGGACGAAACGGTACCCGGTACCGTCTAGCCGGGAGTGGTGTCGGGCGCCTGTAGTCCCAGCTACTCGTGAGGCTGAGGCAGGAGAATGGCGTGAACCCGGGAGGTGGAGCTTGCAGCGAGCCGAGATCGCGCCACTGCACTCCAGCCTGGGTGACAGAGCGAGACTCTGTCTCAAAAAAAAAAGCCGGccatgg	Region corresponding to Alu-RA PolyA10 is highlighted in blue	IDT
Alu_RA minimal region	taatacgactcactataGAGGCAGGAGAATGGCGTGAACCCGGGAGGTGGACGAGATCGCTCCAGCCTGGGTGACAGAGCGAGACTCTGTCTCGCCGG	Region corresponding to Alu-RA minimal region is highlighted in blue	IDT
Primers
TFIIF W164A F	CCGAGGAGGAGGCGGAGAGGAGG	Cloning of the TFIIF W164A mutant (primer forward)	Sigma Aldrich
TFIIF W164A R	CCTCCTCGGCAGTGAGCGTGC	Cloning of the TFIIF W164A mutant (primer reverse)	Sigma Aldrich
TFIIF RAP74∆C F	TGAGCGGCCGCATAATGCTTAAGTCGAAC	Cloning of the TFIIF RAP74∆C mutant (primer forward)	Sigma Aldrich
TFIIF RAP74∆C R	CCGCTGCTGCATGATGCTGAAGTGG	Cloning of the TFIIF RAP74∆C mutant (primer freverse)	Sigma Aldrich
TFIIF RAP30∆C F	TAAGCAGATCTCAATTGGATATCGG	Cloning of the TFIIF RAP30∆C mutant (primer forward)	Sigma Aldrich
TFIIF RAP30∆C R	CTTTCCGTCTTCTTTCTTTTTCCTTTC	Cloning of the TFIIF RAP30∆C mutant (primer reverse)	Sigma Aldrich
Alu-LA F	GATTACGAATTCTAATACGACTCACTATAG	Cloning of the Alu-LA into a modified pSP64 plasmid (primer forward)	Sigma Aldrich
Alu-LA R	GGGACCATGGCCGGCAGTAGAGACGG	Cloning of the Alu-LA into a modified pSP64 plasmid (primer reverse)	Sigma Aldrich
ivt templ F	GCAATTAATGTGAGTTAGCTCACTCATTAG	Amplification of the PCR template for in vitro transcription of a Alu-RA, Alu-LA or RNA151 (primer forward)	Sigma Aldrich
ivt templ R	gtcccattcgccattaccg	Amplification of the PCR template for in vitro transcription of a Alu-RA, Alu-LA or RNA151 (primer reverse)	Sigma Aldrich
Alu-RA-min ivt templ F	taatacgactcactataGAGGCAGGAG	Amplification of the PCR template for in vitro transcription of a minimal Alu-RA (primer forward)	Sigma Aldrich
Alu-RA-min ivt templ R	GAGACAGAGTCTCGCTCTGTCACC	Amplification of the PCR template for in vitro transcription of a minimal Alu-RA (primer reverse)	Sigma Aldrich
