# Supplementary material for: Mechanism of mammalian transcriptional repression by noncoding RNA
Source: Nat Struct Mol Biol. 2025 Jan 6;32(4):607–12. doi: 10.1038/s41594-024-01448-7 (PMC11996674; doi:10.1038/s41594-024-01448-7)
Supplement: Supplementary file 4 — Source anisotropy values plotted in Fig. 2a and numerical data for transcription assays in Fig. 2c. [file 41594_2024_1448_MOESM4_ESM.xlsx]

## Sheet: Fig. 2a
Source data Fig. 2a: Delta anisotropy values
Pol II	Alu-LA			Alu-RA
conc (nM)	Replicate 1	Replicate 2	Replicate 3	Replicate 1	Replicate 2	Replicate 3
0	0	0	0	0	0	0
6	0.0313423	0.0314755	0.0277588	0.0293483	0.0231796	0.0182669
12	0.0738832	0.0597934	0.0563799	0.0514134	0.0361147	0.0374063
24	0.13831	0.120834	0.104668	0.102949	0.0829708	0.0765698
48	0.17997	0.169883	0.169219	0.171578	0.158108	0.148819
64	0.190858	0.178774	0.183777	0.17918	0.164711	0.15361
80	0.193541	0.188841	0.172498	0.185792	0.167147	0.120876
96	0.189545	0.186325	0.189574	0.188389	0.168273	0.162133
160	0.209771	0.194912	0.203025	0.190688	0.180964	0.163855
320	0.212446	0.171888	0.20531	0.202557	0.168349	0.179874
500	0.200805	0.146954	0.203718	0.200533	0.154887	0.188572

## Sheet: Fig. 2c
Source data Fig. 2c: Relative transcription levels
Sample	TFIIF Wild-type			TFIIF W164A			TFIIF RAP30ΔC			TFIIF RAP74ΔC
	Replicate 1	Replicate 2	Replicate 3	Replicate 1	Replicate 2	Replicate 3	Replicate 1	Replicate 2	Replicate 3	Replicate 1	Replicate 2	Replicate 3
No RNA	100	106.66	98.23	100	110	93.27	100	103.69	97.5	100	105.46	92.95
Alu-LA	69.42	66.2	67.85	71.54	70.62	67.28	44.51	43.32	39.34	55.44	49.64	46.98
Alu-RA	30.58	32.27	30.54	39.48	39.65	34.68	25.3	26.36	23.45	53.24	46.63	41.75
