# Supplementary material for: Mechanism of mammalian transcriptional repression by noncoding RNA
Source: Nat Struct Mol Biol. 2025 Jan 6;32(4):607–12. doi: 10.1038/s41594-024-01448-7 (PMC11996674; doi:10.1038/s41594-024-01448-7)
Supplement: Supplementary file 7 — Mass photometry data analyzed in Extended Data Fig. 1c. [file 41594_2024_1448_MOESM7_ESM.xlsx]

## Sheet: Mass photometry measurements
Molecular weight (kDa)	Pol II	Pol II-minAluRA	Pol II-Alu-LA	Pol II-Alu-RA
Replicate 1	509	515	528	529
Replicate 2	507	518	527	537
Replicate 3	505	525	529	526
