# Supplementary material for: Mechanism of mammalian transcriptional repression by noncoding RNA
Source: Nat Struct Mol Biol. 2025 Jan 6;32(4):607–12. doi: 10.1038/s41594-024-01448-7 (PMC11996674; doi:10.1038/s41594-024-01448-7)
Supplement: Supplementary file 9 — Numerical data for transcription and binding quantifications. [file 41594_2024_1448_MOESM9_ESM.xlsx]

## Sheet: Extended Data Fig. 6c
Source data Fig. 6c: Relative transcription levels (%)
	TFIIF Wild-type	TFIIF RAP30∆C	TFIIF RAP74∆C	TFIIF W164A
Replicate 1	100	68.04	16.33	10.6
Replicate 2	96.9	70.12	18.3	11.5
Replicate 3	102.9	69.05	15.8	8.3

## Sheet: Extended Data Fig. 6d
Source data Fig. 6d: Relative transcription levels (%)
	No RNA	RNA151
Replicate 1	95.0748	106.191
Replicate 2	122.919	26.9846
Replicate 3	82.0063	48.1954

## Sheet: Extended Data Fig. 6g
Source data Fig. 6g: Fraction of RNA bound
Alu-LA
Pol II	TFIIF Wild-type			TFIIF RAP30ΔC			TFIIF RAP74ΔC
conc (nM)	Replicate 1	Replicate 2	Replicate 3	Replicate 1	Replicate 2	Replicate 3	Replicate 1	Replicate 2	Replicate 3
0	0	0	0	0	0	0	0	0	0
15	0.447069	0.42318	0.469056	0.323851	0.208657	0.385876	0.132727	0.153709	0.186305
30	0.815528	0.842588	0.819201	0.802031	0.828029	0.747022	0.326798	0.354221	0.123393
60	0.903417	0.938006	0.911533	0.973607	0.973919	0.969321	0.84216	0.835675	0.786166
Alu-RA
Pol II	TFIIF Wild-type			TFIIF RAP30ΔC			TFIIF RAP74ΔC
conc (nM)	Replicate 1	Replicate 2	Replicate 3	Replicate 1	Replicate 2	Replicate 3	Replicate 1	Replicate 2	Replicate 3
0	0	0	0	0	0	0	0	0	0
15	0.296732	0.22708	0.328194	0.345044	0.430963	0.402862	0.257987	0.229926	0.214195
30	0.817257	0.788032	0.831288	0.871389	0.923024	0.842153	0.612348	0.495668	0.523598
60	0.936798	0.943745	0.967831	0.993718	0.990386	0.980292	0.922002	0.885981	0.934585
